# Supplementary material for: Haptoglobin-Conjugated Gold Nanoclusters as a Nanoantibiotic to Combat Bacteremia
Source: Nanomaterials (Basel). 2022 Oct 13;12(20):3596. doi: 10.3390/nano12203596 (PMC9611519; doi:10.3390/nano12203596)
Supplement: Supplementary file 1 [file nanomaterials-12-03596-s001.zip]

Archive with 1 entries (1 files):
- nanomaterials-1913445-supplementary.pdf
